# Supplementary material for: GPIHBP1, lipoprotein lipase, and triglyceride-rich lipoproteins in capillaries of the choroid plexus and circumventricular organs
Source: J Clin Invest. 2025 Oct 1;135(19):e191867. doi: 10.1172/JCI191867 (PMC12483605; doi:10.1172/JCI191867)
Supplement: Supporting data values [file jci-135-191867-s213.xlsx]

## Sheet: Supplemental Figure 2
	FigS2C Pearson Coefficient (PECAM-1 vs. GPIHBP1)
		Cortex			ChP		FigS2B	Heart
	Region 1 in FigS2A (left)	0.072		Region 3 in FigS2A (left)	0.772		Region 2	0.874
	Region 1 in FigS2A (right)	-0.088		Region 4 in FigS2A (left)	0.65		Region 3	0.824
				Region 5 in FigS2A (left)	0.424		Region 4	0.833
				Region 6 in FigS2A (left)	0.166		Region 5	0.78
				Region 7 in FigS2A (left)	0.594
				Region 8 in FigS2A (left)	0.546
				Region 2 in FigS2A (right)	0.702
				Region 3 in FigS2A (right)	0.601

## Sheet: Supplemental Figure 3
	FigS3A			FigS3B
	Gpihbp1/Pecam1			Gpihbp1/Pecam1
	Cortex	ChP		Cortex	ChP	Heart
	Undetected	0.136882		Undetected	0.136882	1.24833
		0.0570749			0.0570749	1.64718
		0.0980051			0.0980051	1.85061
		0.0628911			0.0628911	2.08782
		0.139952			0.139952	1.95477
		0.0588832			0.0588832	1.6783
						2.15846
	FigS3C				FigS3C
	Folr1 mRNA level (relative to Gapdh)				Ttr mRNA level (relative to Gapdh)
	Cortex	ChP	Heart		Cortex	ChP	Heart
	0.00130025	0.409802	0.000115646		0.346277	239.52	0.00257716
	0.000284359	0.414947	8.68569e-05		0.0107315	172.326	0.00268288
	0.000207443	0.360482	6.73016e-05		0.00932294	218.426	0.00314658
	0.000260758	0.361233	8.92988e-05		0.0143979	163.37	0.00593721
	0.000657373	0.425137	8.50694e-05		0.0236667	238.195	0.00379417
	0.000277159	0.331022	6.77227e-05		0.0136685	164.165	0.00239294
	0.000223568	0.472701	7.33929e-05		0.0109494	204.364	0.00247904

## Sheet: Supplemental Figure 17
	FigS17A			FigS17A			FigS17A
	GPIHBP1 mRNA level (relative to GAPDH)			LPL mRNA level (relative to GAPDH)			PECAM1 mRNA level (relative to GAPDH)
	ChP	Heart		ChP	Heart		ChP	Heart
	0.009	0.013		0.041	0.407		0.252	0.072
	0.003	0.009		0.023	0.86		0.091	0.074
		0.009			0.672			0.067
	FigS17B			FigS17B			FigS17B
	GPIHBP1/PECAM1			LPL/PECAM1			GPIHBP1/LPL
	ChP	Heart		ChP	Heart		ChP	Heart
	0.0344345	0.184667		0.161432	5.62167		0.213307	0.0328492
	0.0316862	0.117034		0.248962	11.7046		0.127273	0.009999
		0.12745			10.0005			0.0127443
